# Supplementary material for: Electromyographic activity of pelvic floor muscles in different positions during the use an innovative vaginal educator: Cross-sectional study
Source: PLoS One. 2024 Mar 27;19(3):e0291588. doi: 10.1371/journal.pone.0291588 (PMC10971574; doi:10.1371/journal.pone.0291588)
Supplement: S2 Appendix — (XLSX) [file pone.0291588.s002.xlsx]

## Sheet: Data
														Anteversion										Neutral										Retroversion
Identification	Age	Occupation	Education	Family Income	Pregnancies	Abortions	Vaginal deliveries	Cesarean deliveries	Climacteric	Urgence	Urge Urinary Incontinence	stress urinary incontinence	Active sexual activity	RMS_AnteversionWithoutEducato	RMS_AnteversionWithEducato	Peak_AnteversionWithoutEducato	Peak_AnteversionWithEducato	Area_ante_semed	Area_AnteversionWithEducato	%CVM_AnteversionWithoutEducato	%CVM_AnteversionWithEducato	Hz_AnteversionWithoutEducato	Hz_AnteversionWithEducato	RMS _NeutralWithouteducato	RMS_NeutraWithEducato	Peak_NeutralWithouteducato	Peak_NeutraWithEducato	Area_NeutralWithouteducato	Area_NeutraWithEducato	%CVM_NeutralWithouteducato	%CVM_NeutraWithEducato	Hz_NeutralWithouteducato	Hz_NeutraWithEducato	RMS_RetroversionWithouteducato	RMS_RetroversionWithEducato	Peak_RetroversionWithouteducato	Peak_RetroversionWithEducato	Area_RetroversionWithouteducato	Area_RetroversionWithEducato	%CVM_RetroversionWithouteducato	%CVM_RetroversionWithEducato	Hz_RetroversionWithouteducato	Hz_RetroversionWithEducato
1	43	1	5	2	2	1	1	0	2	1	1	1	1	16.78	22.67	87.4	119.55	53.28	71.96	0.19	0.18	99.39	87.59	16.86	23.87	71.69	90.69	54	76.77	0.23	0.26	96.19	89.99	15.94	15.52	76.01	95.12	50.86	49.41	0.2	0.16	102.38	98.79
2	57	1	1	2	5	1	4	0	2	1	1	1	2	13.24	2023-03-11	283.27	26.82	42.72	40.45	0.04	0.42	105.18	169.98	8.43	7.97	35.96	33.1	26.49	25.34	0.23	0.24	221.77	180.18	17.99	10.94	81.96	59.71	56.79	34.46	0.21	0.18	127.78	158.58
3	51	1	4	3	1	0	0	1	1	2	2	1	2	33.11	25.16	129.04	123.46	105.41	79.34	0.25	0.2	104.38	113.18	2023-07-29	30.93	170.17	140.99	92.6	98.63	0.17	0.21	106.98	115.38	33.87	30.87	142.75	153.43	108.35	97.86	0.23	0.2	98.39	111.78
4	47	1	3	1	3	0	3	0	1	1	1	1	1	2023-06-07	5.22	25.71	19.93	2023-04-24	16.41	0.29	0.26	206.97	202.37	2023-12-10	8.28	33.23	30.2	33.42	26.22	0.3	0.27	172.18	159.18	2023-02-11	8.65	40.71	34.41	35.81	27.81	0.27	0.25	151.58	148.18
5	42	6	2	3	4	1	3	0	2	1	1	1	1	8.19	12.44	34.73	43.64	25.97	40.26	0.23	0.28	146.98	139.78	9.94	11.36	58.9	51.32	2023-05-31	36.31	0.16	0.22	158.18	148.58	13.44	14.67	67.29	63.14	43.02	47.12	0.19	0.23	149.38	143.38
6	60	7	3	2	3	0	1	2	1	2	2	1	1	22.79	21.27	123.23	99	72.15	67.77	0.18	0.21	132.98	132.18	13.85	18.49	86.82	81.82	43.67	58.6	0.15	0.22	142.38	132.98	16.67	17.95	72.3	100.38	53.12	57.22	0.23	0.17	146.58	134.18
7	72	1	3	2	5	2	3	0	1	1	1	1	2	8.77	8.45	38.48	32.97	27.65	26.92	0.22	0.25	165.58	152.78	9.46	2023-11-08	42.25	39.79	2023-12-30	25.62	0.22	0.2	162.58	153.38	12.92	9.28	55.57	37.25	41.63	29.69	0.23	0.24	116.18	147.18
8	73	2	3	3	3	1	2	0	2	2	2	1	2	27.32	21.92	107	100	86.06	69.07	0.25	0.21	103.38	113.98	2023-07-10	34.13	68.81	121.38	33.61	111.35	0.15	0.28	142.78	117.38	22.57	22.18	82.71	126.53	71.4	69.33	0.27	0.17	117.38	116.38
9	52	1	4	5	1	0	1	0	2	2	2	1	2	2023-09-15	2023-04-07	58.96	45.65	48.79	21.87	0.25	0.15	126.78	144.98	2023-07-12	23.13	62.2	148.19	38.07	73.41	0.19	0.15	127.18	105.78	12.27	2023-09-07	59.36	90.8	38.38	2023-05-22	0.2	0.07	131.98	147.58
10	60	8	3	3	2	0	1	1	1	2	2	1	1	16.52	29.28	64.4	102.6	53.75	97.49	0.25	0.28	179.99	166.99	15.33	45.47	59.22	146.39	49.37	155.16	0.25	0.31	183.89	150.39	17.97	46.6	65.91	119.16	58.25	159.65	0.27	0.39	166.49	145.59
11	38	9	4	3	2	1	0	1	2	1	1	1	1	2023-05-10	7.41	59.05	35.9	31.67	23.23	0.17	0.2	173.18	157.98	2023-06-07	8.89	66.31	52.94	2023-11-22	2023-11-28	0.1	0.16	168.58	153.78	8.48	8.94	56.68	47.69	2023-08-26	28.39	0.14	0.18	152.38	158.18
12	21	2	4	2	0	0	0	0	2	1	1	2	1	22.55	33.52	97.67	176.24	71.77	106.31	0.23	0.19	149.98	139.58	32.81	43.23	142.95	207.85	104.14	137.27	0.22	0.2	132.78	121.78	28.52	33.67	160.93	135.73	90.65	107.33	0.17	0.24	131.38	123.38
13	55	4	3	2	5	3	2	0	1	2	2	1	1	2023-07-22	2023-06-24	101.92	107.24	72.98	76.82	0.22	0.22	115.98	113.38	2023-12-24	2023-06-24	106.33	107.24	77.13	76.82	0.22	0.22	99.79	113.38	20.39	19.17	87.36	84.69	65.12	61.35	0.23	0.22	105.58	112.98
14	57	1	3	1	5	0	5	0	1	1	1	2	1	21.54	16.55	92.32	66.85	68.44	51.84	0.23	0.24	115.18	102.98	2023-08-19	18.96	84.98	82.57	62.46	59.55	0.23	0.22	110.38	100.58	19.34	17.74	81.44	72.38	62.04	55.71	0.23	0.24	112.38	106.98
15	64	2	4	2	3	0	1	1	1	2	2	2	1	7.18	2023-05-12	29.48	50.64	22.32	40.36	0.24	0.24	166.58	137.18	4.52	9.32	2023-03-18	39.15	2023-02-14	29.28	0.25	0.23	205.77	148.38	15.14	14.53	58.83	74.07	48.38	46.34	0.25	0.19	124.58	126.38
16	25	10	5	5	0	0	0	0	2	2	2	2	1	22.72	15.32	99.16	71.42	72.22	48.16	0.22	0.21	166.38	173.98	23.24	20.58	108.65	83.89	73.2	65.56	0.21	0.24	157.98	155.18	24.71	17.99	147.76	87.53	77.85	56.91	0.16	0.2	143.38	164.98
17	50	5	4	3	1	0	1	0	1	2	2	1	2	13.97	23.97	83.01	123.03	43.98	75.96	0.16	0.19	125.98	111.38	15.23	23.13	65.08	148.19	48.94	73.41	0.23	0.15	109.18	105.78	7.41	20.55	28.43	109.1	23.32	65.64	0.26	0.18	152.98	110.18
18	71	1	4	2	6	1	5	0	1	1	2	1	2	18.44	19.52	79.29	98.85	58.62	62.35	0.23	0.19	127.78	122.98	16.69	2023-02-21	69.62	89.1	53.28	67.11	0.23	0.23	130.38	120.58	2023-03-20	22.52	78.36	94.42	64.94	71.65	0.25	0.23	120.98	117.98
19	34	1	4	2	1	0	1	0	2	2	2	1	1	15.97	17.97	182.24	197.4	47.82	51.19	0.08	0.09	131.38	125.58	19.56	2023-03-23	209.55	193.72	56.45	65.2	0.09	0.12	117.98	118.98	19.51	2023-05-15	215.17	171.79	56.27	46.55	0.09	0.09	117.58	120.18
20	28	11	5	5	0	0	0	0	2	2	2	2	1	30.15	38.6	150.53	165.17	95.96	122.26	0.2	0.23	104.58	97.79	43.04	41.47	201.09	200.85	135.61	131.71	0.21	0.2	100.58	93.99	44.13	50.21	215.94	202.73	139.34	160.57	0.2	0.24	100.89	97.79
21	22	2	5	4	0	0	0	0	2	2	2	2	1	28.36	2023-06-24	139.08	99.13	89.77	78.48	0.2	0.24	132.18	129.18	40.68	2023-06-29	176	118.1	129.18	93.11	0.23	0.25	109.98	118.18	35.61	2023-07-26	148.76	118.48	112.69	85.16	0.23	0.22	102.58	109.18
22	23	3	4	4	0	0	0	0	2	2	2	2	2	13.65	17.71	67.3	88.71	43.67	55.92	0.2	0.19	169.18	138.78	8.99	23.73	42.82	106.46	2023-04-28	75.28	0.21	0.22	155.78	130.98	18.14	2023-08-20	77.43	98.25	57.43	63.56	0.23	0.2	160.18	152.18
23	23	3	5	4	0	0	0	0	2	2	2	2	1	52.18	52.86	224.87	202.05	167.37	169.57	0.23	0.26	92.39	82.99	56.56	57.69	229.42	250.93	179.45	185.72	0.24	0.22	85.99	82.59	54.2	51.88	229.11	246.41	173.75	165.74	0.23	0.21	85.39	86.59
24	65	2	2	3	0	0	0	0	1	1	1	2	1	2023-09-21	21.81	148.23	64.09	68.52	74.51	0.14	0.34	110.18	161.58	2023-09-19	21.85	110.39	184.14	64.86	73.56	0.17	0.11	174.39	195.38	17.18	2023-06-24	191.88	479	55.74	81.03	0.08	0.05	170.38	137.98
25	49	5	2	3	4	0	4	0	1	1	1	1	2	14.96	18.63	38.26	60.11	49.76	60.89	0.38	0.31	240.37	202.77	11.55	19.18	32.16	56.47	38.41	62.47	0.35	0.33	240.37	240.37	15.61	19.18	50.53	56.94	50.57	62.47	0.3	0.33	243.97	240.37
26	34	2	4	3	0	0	0	0	1	2	2	1	2	2023-04-09	2023-11-19	60.53	100.04	28.28	61.33	0.14	0.19	137.18	109.18	7.53	19.18	62.96	56.94	23.86	62.47	0.11	0.33	120.58	240.37	2023-04-09	14.49	60.53	101.19	28.28	46.13	0.14	0.14	137.18	105.78
27	55	1	3	2	2	0	0	2	1	1	1	1	2	13.92	4.93	62.78	2023-03-21	44.54	15.46	0.22	0.23	138.78	223.97	11.29	3.15	98.73	17.27	35.03	2023-02-10	0.11	0.18	114.78	257.97	11.49	3.79	60.43	26.69	35.3	2023-01-12	0.19	0.14	112.58	215.57
28	25	11	5	4	0	0	0	0	2	2	2	2	1	17.76	21.98	108.08	95.37	56.43	70.26	0.16	0.23	140.78	136.38	23.31	32.86	112.12	130.05	74.21	103.72	0.2	0.25	131.18	135.98	21.49	20.69	127.83	99.79	68.28	66.02	0.16	0.2	116.18	122.78
29	33	11	5	4	2	1	0	1	2	2	2	2	1	9.63	2023-11-10	90.78	75.92	30.51	32.14	0.1	0.13	171.18	160.18	12.85	2023-03-08	82.22	51.1	40.64	26.57	0.15	0.14	152.58	170.98	14.34	11.91	96.38	124.73	45.41	37.56	0.14	0.09	160.98	161.58
30	26	4	4	5	0	0	0	0	2	1	2	2	1	19.21	2023-06-05	138.22	32.35	60.96	18.17	0.13	0.17	164.58	245.97	6.68	5.35	54.59	35.05	21.36	0.15	0.12	0.15	219.77	205.17	17.98	2023-04-11	103.43	73.99	57.67	32.96	0.17	0.15	129.18	206.17
